# Supplementary material for: Induction of Resistance Against Sclerotinia sclerotiorum in Rapeseed by β-Ocimene Through Enhanced Production of Coniferyl Aldehyde
Source: Int J Mol Sci. 2025 Jun 13;26(12):5678. doi: 10.3390/ijms26125678 (PMC12193217; doi:10.3390/ijms26125678)
Supplement: Supplementary file 1 [file ijms-26-05678-s001.zip]

Archive with 1 entries (1 files):
- ijms-3625774-supplementary.pdf
